# Supplementary material for: Spatial lipidomics reveals altered lipid profiles in TMEM63A mutant rats with hypomyelination
Source: Sci Rep. 2025 Nov 21;15:41398. doi: 10.1038/s41598-025-25371-z (PMC12638909; doi:10.1038/s41598-025-25371-z)
Supplement: Supplementary file 2 — Supplementary Material 2 [file 41598_2025_25371_MOESM2_ESM.xlsx]

## Sheet: Summary
	Amino Acids & Derivatives	20
	Organic Acids	20
	Nucleotides & Nucleosides	18
	Lipids
	Glycerophospholipids	22
	Fatty Acids	9
	Sphingolipids	5
	Sterol Lipids	5
	Prenol Lipids	2
	Carbohydrates & Sugar Phosphates	8
	Vitamins & Co-factors	1
	Other Small Molecules	14
		124

## Sheet: Table 1
	Supplemental Table 1. The 124 differentially expressed features in Tmem63a mutant rats.
	m/z	English name	Formula	Ion	HMDB	KEGG.ID	MSMS	Subclass
	115.072	Fumaric acid	C4 H4 O4	[M-H]-	HMDB0000134	C00122	LCMS	Organic Acids
	123.109	Pyruvic acid	C3H4O3	[M+Cl]-	HMDB0000243	C00022	MALDI	Organic Acids
	124.129	Taurine	C2H7NO3SCl	[M-H]-	HMDB0000251	C00245	LCMS	Amino Acids & Derivatives
	125.128	2-Hydroxyethanesulfonic acid	C2H6O4S	[M-H]-	HMDB0003903		LCMS	Organic Acids
	128.131	4-Oxoproline	C5H7NO3	[M-H]-	METPA0228	C01877	LCMS	Amino Acids & Derivatives
	134.123	Adenine	C5H5N5	[M-H]-	HMDB0000034	C00147	LCMS	Nucleotides & Nucleosides
	144.91	2-ketoglutaric acid	C5H6O5	[M-H]-	HMDB0000208		LCMS	Organic Acids
	145.114	L-Glutamine	C5H10N2O3	[M-H]-	HMDB0000641	C00064	LCMS	Amino Acids & Derivatives
	146.927	Cinnamic acid	C9H8O2	[M-H]-	HMDB0000567	C10438	LCMS	Organic Acids
	150.921	Xanthine	C5H4N4O2	[M-H]-	HMDB0000292	C00385	LCMS	Nucleotides & Nucleosides
	152.914	Succinic acid	C4H6O4	[M+Cl]-	HMDB0000254	C00042	MALDI	Organic Acids
	154.941	4-Chlorobenzoic acid	C7H5ClO2	[M-H]-	METPA0283	C02370	LCMS	Organic Acids
	155.103	3-Mercaptopyruvic acid	C3H4O3S	[M+Cl]-	HMDB0001368	C00957	MALDI	Organic Acids
	157.114	4,5-Dihydroorotic acid	C5H6N2O4	[M-H]-	HMDB0000528	C00337	MALDI	Organic Acids
	159.059	2-Hydroxyoctanoic acid	C8H16O3	[M-H]-	HMDB0000711	_	LCMS	Organic Acids
	161.167	Umbelliferone	C9H6O3	[M-H]-	HMDB0029865	C09315	LCMS	Other Small Molecules
	163.943	L-Phenylalanine	C9H11NO2	[M-H]-	HMDB0000159	C00079	LCMS	Amino Acids & Derivatives
	164.041	Formylanthranilic acid	C8H7NO3	[M-H]-	HMDB0004089	C05653	MALDI	Amino Acids & Derivatives
	165.174	Homovanillin	C9H10O3	[M-H]-	HMDB0005175	C05581	MALDI	Other Small Molecules
	166.068	Pyridoxal	C8H9NO3	[M-H]-	HMDB0001545	C00250	MALDI	Vitamins & Co-factors
	167.056	3-Ureidopropionic acid	C4H8N2O3	[M+Cl]-	HMDB0000026	C02642	LCMS	Amino Acids & Derivatives
	167.849	Cysteic acid	C3H7NO5S	[M-H]-	HMDB0002757	C00506	MALDI	Amino Acids & Derivatives
	169.031	Dihydroxyacetone phosphate	C3H7O6P	[M-H]-	HMDB0001473	C00111	LCMS	Carbohydrates & Sugar Phosphates
	171.055	Glycerol 3-phosphate	C3H9O6P	[M-H]-	HMDB0000126	C00093	MALDI	Carbohydrates & Sugar Phosphates
	172.915	Suberic acid	C8H14O4	[M-H]-	HMDB0000893	C08278	LCMS	Organic Acids
	181.058	4-Hydroxyphenyllactic acid	C9H10O4	[M-H]-	HMDB0000755	C03672	LCMS	Organic Acids
	184.849	3-Phosphoglyceric acid	C3H7O7P	[M-H]-	HMDB0000807	C00597	LCMS	Organic Acids
	187.043	Azelaic acid	C9H16O4	[M-H]-	HMDB0000784	C08261	LCMS	Organic Acids
	190.023	N-Acetyl-L-methionine	C7H13NO3S	[M-H]-	HMDB0011745	C02712	LCMS	Amino Acids & Derivatives
	191.028	Citric acid	C6H8O7	[M-H]-	HMDB0000094	C00158	LCMS	Organic Acids
	195.826	Selenomethionine	C5H10NO2	[M-H]-	HMDB0003966	C05335	MALDI	Amino Acids & Derivatives
	197.956	Iminoerythrose 4-phosphate	C4H10NO6P	[M-H]-	HMDB0060483	-	MALDI	Carbohydrates & Sugar Phosphates
	206.894	L-Kynurenine	C10H12N2O3	[M-H]-	HMDB0000684	C00328	MALDI	Amino Acids & Derivatives
	209.003	Formiminoglutamic acid	C6H10N2O4Cl	[M+Cl]-	HMDB0000854	C00439	MALDI	Organic Acids
	210.042	Phosphocreatine	C4H9N3O5P	[M-H]-	HMDB0001511	C02305	MALDI	Nucleotides & Nucleosides
	211.016	N-carbamoylaspartic acid	C5H8N2O5Cl	[M+Cl]-	HMDB0000828	C00438	MALDI	Amino Acids & Derivatives
	215.057	4-Hydroxyphenylpyruvic acid	C9H8O4Cl	[M+Cl]-	HMDB0000707	C01179	MALDI	Organic Acids
	217.056	gamma-Glutamylalanine	C8H13N2O5	[M-H]-	HMDB0006248	C03740	MALDI	Amino Acids & Derivatives
	218.069	4-Pyridoxic acid	C8H9NO4	[M+Cl]-	HMDB0000017	C00847	MALDI	Organic Acids
	219.051	5-Hydroxy-L-tryptophan	C11H12N2O3	[M-H]-	HMDB0000472	C00643	MALDI	Amino Acids & Derivatives
	221.061	Cystathionine	C7H14N2O4S	[M-H]-	HMDB0000099	C02291	LCMS	Amino Acids & Derivatives
	222.842	cis-2-Methylaconitate	C7H8O6	[M+Cl]-	HMDB0006357	C04225	MALDI	Organic Acids
	227.038	Deoxyuridine	C9H12N2O5	[M-H]-	HMDB0000012	C00526	LCMS	Nucleotides & Nucleosides
	229.039	D-Xylulose 5-phosphate	C5H11O8P	[M-H]-	HMDB0000868	C00231	LCMS	Carbohydrates & Sugar Phosphates
	236.063	Sepiapterin	C9H11N5O3	[M-H]-	HMDB0000238	C00835	MALDI	Other Small Molecules
	239.143	L-Anserine	C10H16N4O3	[M-H]-	HMDB0000194	C01262	LCMS	Amino Acids & Derivatives
	239.996	5-Methoxyindoleacetate	C11H11NO3	[M+Cl]-	HMDB0004096	C05660	MALDI	Other Small Molecules
	241.986	Cytidine	C9H13N3O5	[M-H]-	HMDB0000089	C00475	MALDI	Nucleotides & Nucleosides
	250.11	Deoxyadenosine	C10H13N5O3	[M-H]-	HMDB0000101	C00559	MALDI	Nucleotides & Nucleosides
	255.258	Palmitic Acid	C16H32O2	[M-H]-	HMDB0000220	C00249	LCMS	Fatty Acids
	256.271	Glycerophosphocholine	C8H20NO6P	[M-H]-	HMDB0000086	C00670	MALDI	Glycerophospholipids
	269.133	5-Methoxytryptophan	C12H14N2O3	[M+Cl]-	HMDB0002339		MALDI	Amino Acids & Derivatives
	279.093	beta-Hydroxymyristic acid	C14H28O3	[M+Cl]-	HMDB0010731		LCMS	Fatty Acids
	279.3	Linoleic acid	C18H32O2	[M-H]-	HMDB0000673	C01595	LCMS	Fatty Acids
	281.305	Oleic acid	C18H34O2	[M-H]-	HMDB0000207	C00712	LCMS	Fatty Acids
	281.995	Guanosine	C10H13N5O5	[M-H]-	HMDB0000133	C00387	LCMS	Nucleotides & Nucleosides
	282.129	Octadecanamide	C18H37NO	[M-H]-	HMDB0034146	C13846	MALDI	Other Small Molecules
	282.999	Xanthosine	C10H12N4O6	[M-H]-	HMDB0000299	C01762	LCMS	Nucleotides & Nucleosides
	283.315	Stearic acid	C18H36O2	[M-H]-	HMDB0000827	C01530	LCMS	Fatty Acids
	288.181	Ophthalmic acid	C11H19N3O6	[M-H]-	HMDB0005765		MALDI	Amino Acids & Derivatives
	293.143	Aspartame	C14H18N2O5	[M-H]-	HMDB0001894	C11045	LCMS	Amino Acids & Derivatives
	298.124	Sphingosine	C18H37NO2	[M-H]-	HMDB0000252	C00319	MALDI	Sphingolipids
	303.298	Arachidonic acid	C20H32O2	[M-H]-	HMDB0001043	C00219	LCMS	Fatty Acids
	304.311	Syndesine	C12H23N3O6	[M-H]-	HMDB0039161		MALDI	Amino Acids & Derivatives
	305.11	Dihomo-gamma-Linolenic Acid	C20H34O2	[M-H]-	HMDB0002925	C03242	LCMS	Fatty Acids
	306.136	L-Glutathione	C10H17N3O6S	[M-H]-	HMDB0000125	C00051	LCMS	Amino Acids & Derivatives
	308.163	N-Acetylneuraminic acid	C11H19NO9	[M-H]-	HMDB0000230	C19910	LCMS	Carbohydrates & Sugar Phosphates
	313.972	N-Dihydroferuloyltyramine	C18H21NO4	[M-H]-	HMDB0033028		MALDI	Other Small Molecules
	323.113	Uridine 5'-monophosphate	C9H13N2O9P	[M-H]-	HMDB0000288	C00105	MALDI	Nucleotides & Nucleosides
	325.174	D-Sedoheptulose 7-phosphate	C7H15O10P	[M+Cl]-	HMDB0001068	C05382	MALDI	Carbohydrates & Sugar Phosphates
	327.172	Docosahexaenoic Acid	C22H32O2	[M-H]-	-	C06429	LCMS	Fatty Acids
	329.192	FA 22:5			-		LCMS	Fatty Acids
	331.357	21-Hydroxypregnenolone	C21H32O3	[M-H]-	HMDB0004026	C05485	MALDI	Sterol Lipids
	347.138	Inosinic acid	C10H13N4O8P	[M-H]-	HMDB0000175	C00130	MALDI	Nucleotides & Nucleosides
	349.22	5'-Phosphoribosyl-N-formylglycinamide	C8H15N2O9PCl	[M+Cl]-	HMDB0001308	C04376	MALDI	Nucleotides & Nucleosides
	351.207	Cotinine glucuronide	C16H20N2O7	[M-H]-	HMDB0001013	C00190	MALDI	Other Small Molecules
	353.224	Allopregnanolone	C21H34O2	[M+Cl]-	HMDB0001449	C13712	MALDI	Sterol Lipids
	359.209	N-Glycolylneuraminic acid	C11H19NO10	[M+Cl]-	HMDB0000833	C03410	MALDI	Organic Acids
	361.072	Secoisolariciresinol	C20H26O6	[M-H]-	HMDB0013692	C18167	LCMS	Other Small Molecules
	362.144	Chlorodocosahexaenoic acid	C22H31O2Cl	[M+Cl]-	HMDB0002183	C06429	MALDI	Other Small Molecules
	363.134	Xanthylic acid	C10H13N4O9P	[M-H]-	HMDB0001554	C00655	MALDI	Nucleotides & Nucleosides
	367.145	LPA(13:0)	C16H20N2O8	[M-H]-	HMDB0114764		MALDI	Glycerophospholipids
	368.192	7-Hydroxydehydroglaucine	C21H23NO5	[M-H]-	HMDB0033084		MALDI	Other Small Molecules
	381.194	Farnesyl pyrophosphate	C15H28O7P2	[M-H]-	HMDB0000961		MALDI	Prenol Lipids
	385.085	Prostaglandin H2	C20H32O5	[M+Cl]-	HMDB0001381	C00427	MALDI	Other Small Molecules
	403.118	osajin	C25 H24 O5	[M-H]-	-	C10511	LCMS	Other Small Molecules
	410.921	dIDP	C10H14N4O10P2	[M-H]-	HMDB0003536	C01344	MALDI	Nucleotides & Nucleosides
	421.057	Lactose 6-phosphate	C12H23O14P	[M-H]-	HMDB0006789		MALDI	Carbohydrates & Sugar Phosphates
	450.095	LysoPE(0:0/16:1(9Z))	C21H42NO7P	[M-H]-	HMDB0011474		MALDI	Glycerophospholipids
	463.156	IDP	C10H14N4O11P2	[M+Cl]-	HMDB0003335	C00104	MALDI	Nucleotides & Nucleosides
	464.041	Delphinidin 3-glucoside	C21H21O12	[M-H]-	HMDB0037997	C12138	MALDI	Other Small Molecules
	483.255	17-beta-Estradiol-3-glucuronide	C24H32O8	[M+Cl]-	HMDB0006224	C05503	MALDI	Sterol Lipids
	500.107	Glycocholic acid	C26H43NO6	[M+Cl]-	HMDB0000138		MALDI	Sterol Lipids
	500.362	LPE 20:4					LCMS	Glycerophospholipids
	501.072	Dolichyl b-D-glucosyl phosphate	C21H39O9P	[M+Cl]-	HMDB0001054	C01246	MALDI	Prenol Lipids
	502.105	dCTP	C9H16N3O13P3	[M+Cl]-	HMDB0000998	C00458	MALDI	Nucleotides & Nucleosides
	514.158	Taurocholic acid	C26H45NO7S	[M-H]-	HMDB0000036	C05122	LCMS	Sterol Lipids
	523.02	Xanthosine 5-triphosphate	C10H15N4O15P3	[M-H]-	HMDB0000293	C01921	MALDI	Nucleotides & Nucleosides
	544.182	LysoPC(O-18:0/0:0)	C26H56NO6P	[M+Cl]-	HMDB0011149	C04317	MALDI	Glycerophospholipids
	606.052	UDP-N-acetylglucosamine	C17H27N3O17P2	[M-H]-	HMDB0000290	C00043	LCMS	Carbohydrates & Sugar Phosphates
	673.425	PA(16:0/16:0)	C35H69O8P	[M+Cl]-	HMDB0000674	C00416	MALDI	Glycerophospholipids
	682.072	Guanosine 3'-diphosphate 5'-triphosphate	C10H18N5O20P5	[M-H]-	HMDB0060480	C04494	MALDI	Nucleotides & Nucleosides
	698.081	NAD	C21H27N7O14P2	[M+Cl]-	HMDB0000902	C00003	MALDI	Nucleotides & Nucleosides
	700.427	PE(P-16:0/18:1)	C39H76NO7P	[M-H]-	HMDB0011342	C00350	MALDI	Glycerophospholipids
	726.478	PE(14:0/18:0)	C37H74NO8P	[M+Cl]-	HMDB0008826	C00350	MALDI	Glycerophospholipids
	728.489	PE(15:0/20:2)	C40H76NO8P	[M-H]-	HMDB0008901	C00350	MALDI	Glycerophospholipids
	744.444	PE(18:0/18:1)	C41H80NO8P	[M-H]-	HMDB0008993	C00350	MALDI	Glycerophospholipids
	750.45	3-O-Sulfogalactosylceramide (d18:1/14:0)	C38H73NO11S	[M-H]-	HMDB0012312	C06125	MALDI	Sphingolipids
	756.47	PE(P-18:0/20:1)	C43H84NO7P	[M-H]-	HMDB0011381		MALDI	Glycerophospholipids
	778.418	PC(15:0/18:2)	C41H78NO8P	[M+Cl]-	HMDB0007940	C00157	MALDI	Glycerophospholipids
	788.42	PS(18:0/18:1)	C42H80NO10P	[M-H]-	HMDB0010163	C02737	MALDI	Glycerophospholipids
	790.404	PC(18:2/16:1)	C42H78NO8P	[M+Cl]-	HMDB0008134	C00157	MALDI	Glycerophospholipids
	802.39	PE(16:0/22:4)	C43H78NO8P	[M+Cl]-	HMDB0008943	C00350	MALDI	Glycerophospholipids
	806.399	PC(15:0/20:2)	C43H82NO8P	[M+Cl]-	HMDB0007946	C00157	MALDI	Glycerophospholipids
	822.475	PC(18:0/18:1)	C44H86NO8P	[M+Cl]-	HMDB0008037	C00157	MALDI	Glycerophospholipids
	834.46	PS(18:0/22:6)	C46H78NO10P	[M-H]-	HMDB0010167	C02737	MALDI	Glycerophospholipids
	836.566	GlcCer(d18:1/26:1)	C50H95NO8	[M-H]-	HMDB0004976	C01190	MALDI	Sphingolipids
	844.543	GlcCer(d18:1/24:1)	C48H91NO8	[M+Cl]-	HMDB0004975	C01190	MALDI	Sphingolipids
	846.554	PC(18:0/20:3)	C46H86NO8P	[M+Cl]-	HMDB0008046	C00157	MALDI	Glycerophospholipids
	860.579	LacCer(d18:1/16:0)	C46H87NO13	[M-H]-	HMDB0006750	C01290	MALDI	Sphingolipids
	862.55	PC(20:4/20:5)	C48H78NO8P	[M+Cl]-	HMDB0008445	C00157	MALDI	Glycerophospholipids
	874.563	PC(20:0/20:3)	C48H90NO8P	[M+Cl]-	HMDB0008278	C00157	MALDI	Glycerophospholipids
	908.577	PC(20:0/22:0)	C50H100NO8P	[M+Cl]-	HMDB0008282	C00157	MALDI	Glycerophospholipids
	924.291	2-trans,4-trans-Octadienoyl-CoA	C29H46N7O17P3S	[M+Cl]-	HMDB0002289		MALDI	Other Small Molecules
